# Supplementary material for: The Outcomes of the Initial Misclassification of Undifferentiated Hypotension in the Emergency Department: A Prospective Observational Study
Source: J Clin Med. 2024 Sep 6;13(17):5293. doi: 10.3390/jcm13175293 (PMC11396653; doi:10.3390/jcm13175293)
Supplement: Supplementary file 1 [file jcm-13-05293-s001.zip]

Archive with 4 entries (4 files):
- 0827 Supplementary Figure S1.pdf
- 0827 supplementary table S1.pdf
- 0827 supplementary table S2.pdf
- 0827 supplementary table S3.pdf
